# Supplementary material for: The impact of changing cigarette smoking habits and smoke-free legislation on orofacial cleft incidence in the United Kingdom: Evidence from two time-series studies
Source: PLoS One. 2021 Nov 24;16(11):e0259820. doi: 10.1371/journal.pone.0259820 (PMC8612573; doi:10.1371/journal.pone.0259820)
Supplement: S2 Appendix — (XLSX) [file pone.0259820.s002.xlsx]

## Sheet: Sheet1
Year	Time_EWNI	Time_Scot	Smok_Females_ONS	Smok_Book_Scot	Mat_Age_EWNI	Mat_Age_Scot	OFC_EWNI	CLP_EWNI	CP_EWNI	Unspecified_EWNI	Births_EWNI	Smok_Ban_EWNI	OFC_Scot	CLP_Scot	CP_Scot	Births_Scot	Smok_Ban_Scot
2000	1	1	25.5	28.9	28.5241	29	930	446	392	92	625953	0	86	46	40	53870	0
2001	2	2	25.6	29.3	28.6249	29.2	951	455	423	73	616596	0	73	38	35	52282	0
2002	3	3	25	28.5	28.7242	29.2	884	445	370	69	617507	0	89	45	44	50589	0
2003	4	4	24.2	27.5	28.8236	29.3	917	430	412	75	643117	0	73	36	37	50758	0
2004	5	5	23	25.9	29.0202	29.4	970	515	417	38	662039	0	97	46	51	52386	0
2005	6	6	22.7	24.3	29.1167	29.5	1067	523	496	48	668163	0	97	52	45	53166	0
2006	7	7	20.9	23.9	29.2134	29.5	1094	562	476	56	692873	0	98	48	50	52821	0
2007	8	8	19.7	23.7	29.3137	29.4	1147	630	496	21	714464	0	101	47	54	54832	NA
2008	9	9	20.6	22.3	29.314	29.4	1177	606	536	35	734342	NA	109	54	55	57850	1
2009	10	10	20.2	21.1	29.4102	29.4	1044	545	474	25	731158	1	100	46	54	58387	1
2010	11	11	19.8	21	29.5135	29.6	1062	581	465	16	748480	1	104	45	59	58791	1
2011	12	12	18.8	20.2	29.7067	29.7	1107	573	487	47	749186	1	95	49	46	58590	1
2012	13	13	18.8	20.4	29.81	29.7	1168	611	506	51	754943	1	89	48	41	58027	1
2013	14	14	16.8	19.4	30.0067	29.9	1167	627	510	30	722789	1	94	54	40	56014	1
2014	15	15	17.2	18.3	30.2034	30.1	1073	561	455	57	719627	1	81	49	32	56725	1
2015	16	16	16.6	17.8	30.3067	30.2	1119	571	456	92	722067	1	89	52	37	55098	1
2016	17	17	14.5	15.9	30.4067	30.3	1073	529	426	118	720347	1	92	55	37	54488	1
2017	18	18	15	15	30.5099	30.5	1081	545	434	102	702181	1	84	44	40	52861	1
2018	19	19	16.2	15.1	30.6067	30.6	1018	527	403	88	679905	1	69	32	37	51308	1
