# Supplementary material for: The impact of changing cigarette smoking habits and smoke-free legislation on orofacial cleft incidence in the United Kingdom: Evidence from two time-series studies
Source: PLoS One. 2021 Nov 24;16(11):e0259820. doi: 10.1371/journal.pone.0259820 (PMC8612573; doi:10.1371/journal.pone.0259820)
Supplement: S3 Appendix — (R) [file pone.0259820.s003.R]

#Fell et al. code for "The impact of changing cigarette smoking habits and smoke-free legislation on orofacial cleft incidence in the United Kingdom: evidence from two time-series studies"

library(tidyverse) ; library(skimr) ; library(gapminder) ; library(arm)
library(foreign) ; library(tsModel) ; library(Epi) ; library(rtrim)
library(splines) ; library(epiDisplay) ; library(DescTools) ; library(car) ; library(lmtest)

data <- read.csv("S1_Appendix.csv")


#code for OFC in EWNI- can be extrapolated for cleft subtypes and clefts in Scotland 


#########################################################
# Stage 1: Descriptive analysis of Exposures and Outcomes
#########################################################

data$incidence_OFC_EWNI <- with(data, OFC_EWNI/Births_EWNI*10^4)
data$incidence_CLP_EWNI <- with(data, CLP_EWNI/Births_EWNI*10^4)
data$incidence_CP_EWNI <- with(data, CP_EWNI/Births_EWNI*10^4)

par(mex=0.8,mfrow=c(2,1))

#Summary statitics - How have the variables changed over time?
summ(data)

model1 <- glm(OFC_EWNI ~ Time_EWNI + offset(log(Births_EWNI)),data,family=poisson)
summary(model1)
summary(model1)$dispersion
round(ci.lin(model1,Exp=T),3)

#Add quasipoisson due to presence of overdispersion 
model2 <- glm(OFC_EWNI ~ Time_EWNI + offset(log(Births_EWNI)),data,family=quasipoisson)
summary(model2)
summary(model2)$dispersion
round(ci.lin(model2,Exp=T),3)

#Check for residuals and autocorrelation
res1 <- residuals(model2,type="deviance")
plot(data$Time_EWNI,res1,ylim=c(-5,10),pch=19,cex=0.7,col=grey(0.6),
     main="Residuals over time",ylab="Deviance residuals",xlab="Date")
abline(h=0,lty=2,lwd=2)
acf(res1)
pacf(res1)


#Control for long term trends with cubic spline functions and build into model 
spl_EWNI <- bs(data$Time_EWNI,degree=3,df=4)
model3 <- glm(OFC_EWNI ~ Time_EWNI + offset(log(Births_EWNI)) + spl_EWNI,data,family=quasipoisson)
summary(model3)
summary(model3)$dispersion
round(ci.lin(model3,Exp=T),3)

#Check again for residuals 
res2 <- residuals(model3,type="deviance")
plot(data$Time_EWNI,res2,ylim=c(-5,10),pch=19,cex=0.7,col=grey(0.6),
     main="Residuals over time",ylab="Deviance residuals",xlab="Date")
abline(h=0,lty=2,lwd=2)
acf(res2)
pacf(res2)


#Plot incidence of orofacial cleft over time adjusting for long term trends (Figure 1) 
pred1 <- predict(model3,type="response",data)/(data$Births_EWNI)*10^4
plot(data$incidence_OFC_EWNI,type="n",ylim=c(10,20),main="England, Wales and Northern Ireland",xlab="Year",ylab="OFC incidence per 10,000 births",bty="l",xaxt="n")
points(data$incidence_OFC_EWNI,cex=0.7,lwd=2)
axis(1,at=0:19*1-0.5,labels=F)
axis(1,at=0:19*1,tick=F,labels=1999:2018)
lines(data$Time_EWNI,pred1,lwd=2)

#Figure 1 in colour
lines(data$Time_EWNI,pred1,lwd=2,col=2)


#Plot incidence of orofacial cleft subgroups EWNI graph (Figure 2)

model4 <- glm(CLP_EWNI ~ offset(log(Births_EWNI)) + spl_EWNI,data,family=quasipoisson)
pred2 <- predict(model4,type="response",data)/(data$Births_EWNI)*10^4
model5 <- glm(CP_EWNI ~ offset(log(Births_EWNI)) + spl_EWNI,data,family=quasipoisson)
pred3 <- predict(model5,type="response",data)/(data$Births_EWNI)*10^4


plot(data$incidence_CLP_EWNI,type="n",ylim=c(2,12),main="England, Wales and Northern Ireland",xlab="Year",ylab="CLP and CPO incidence per 10,000 births",
     bty="l",xaxt="n")
axis(1,at=0:19*1-0.5,labels=F)
axis(1,at=0:19*1,tick=F,labels=1999:2018)
points(data$incidence_CLP_EWNI,cex=0.7,pch=2)
points(data$incidence_CP_EWNI,cex=0.7,pch=17)
lines(data$Time_EWNI,pred2, type = "l", lty = 1, lwd=2)
lines( data$Time_EWNI,pred3, type = "l", lty = 2, lwd=2)
legend(list(x=13, y=15.5),c("CLP","CPO"),lty=c(1,2),lwd=c(2,2),pch=c(2,17),bty="n",y.intersp=0.15,x.intersp=1,merge=TRUE,trace=TRUE)

# Figure 2 in colour
points(data$incidence_CLP_EWNI,cex=0.7,pch=2,col="dark green")
points(data$incidence_CP_EWNI,cex=0.7,pch=17,col="purple")
lines(data$Time_EWNI,pred2, type = "l", lty = 1, lwd=2, col="dark green")
lines( data$Time_EWNI,pred3, type = "l", lty = 2, lwd=2, col="purple")
legend(list(x=13, y=15.5),c("CLP","CPO"),lty=c(1,2),lwd=c(2,2),pch=c(2,17),col=c("dark green","purple"),bty="n",y.intersp=0.15,x.intersp=1,merge=TRUE,trace=TRUE)


#Proxy exposure variables for proportion of active smokers in UK pregnant females graph (Figure 3)

plot(data$Smok_Females_ONS,type="n",ylim=c(10,40),main="Proxy exposure variables for proportion of active smokers in UK pregnant females",xlab="Year",ylab="Proportion of active smokers (%)",
     bty="l",xaxt="n")
axis(1,at=0:19*1-0.5,labels=F)
axis(1,at=0:19*1,tick=F,labels=1999:2018)
points(data$Smok_Females_ONS,cex=0.7,pch=5)
lines(data$Smok_Females_ONS, type = "l", lty = 1, lwd=2)
points(data$Smok_Book_Scot,cex=0.7,pch=18)
lines(data$Smok_Book_Scot, type = "l", lty = 2, lwd=2)
legend(list(x=10, y=48),c("1. Females in the UK","2. Pregnant females in Scotland"),lty=c(1,2),lwd=c(2,2),pch=c(5,18),bty="n",y.intersp=0.3,x.intersp=1,merge=TRUE,trace=TRUE)


#Run linear regression for Exposure Proxy 1 and 2

model6 <- lm(Smok_Females_ONS ~ Time_EWNI,data)
summary(model6)
round(ci.lin(model6,Exp=T),3)

model7 <- lm(Smok_Book_Scot ~ Time_EWNI,data)
summary(model7)
round(ci.lin(model7,Exp=T),3)


############################################
# Stage 2: Ecological Time Series Regression 
############################################


#Estimate Smoking and Cleft Association
#Crude Model 
model8 <- glm(OFC_EWNI ~ offset(log(Births_EWNI)) + Smok_Females_ONS,data,family=quasipoisson)
summary(model8)
summary(model8)$dispersion
round(ci.lin(model8,Exp=T),3)

#Check crude model for residuals
res3 <- residuals(model8,type="deviance")
plot(data$Time_EWNI,res1,ylim=c(-5,10),pch=19,cex=0.7,col=grey(0.6),
     main="Residuals over time",ylab="Deviance residuals",xlab="Date")
abline(h=0,lty=2,lwd=2)
acf(res3)
pacf(res3)


# Add long term trends to model
model9 <- update(model8,.~.+spl_EWNI)
round(ci.lin(model9,Exp=T),3)
summary(model9)$dispersion


# Add maternal age to model
model10 <- update(model9,.~.+Mat_Age_EWNI)
round(ci.lin(model9,Exp=T),3)
summary(model10)$dispersion


# Add 1 year lag to model 
Smok_Females_ONSlag <- Lag(data$Smok_Females_ONS,1)
model11 <- glm(OFC_EWNI ~ offset(log(Births_EWNI)) + Smok_Females_ONSlag + spl_EWNI + Mat_Age_EWNI,data,family=quasipoisson)
summary(model11)
summary(model11)$dispersion
round(ci.lin(model11,Exp=T),3)


#Final Model Checking
res4 <- residuals(model11,type="deviance")
plot(data$Time_EWNI,res4,ylim=c(-50,50),pch=19,cex=0.7,col=grey(0.6),main="Residuals over time",ylab="Deviance residuals",xlab="Year")
abline(h=0,lty=2,lwd=2)
acf(res4,main="EWNI Ecological Time Series Adjusted model")
pacf(res4)


#########################################################################
#Stage 4: Natural Experiment Interuppted Time Series Segmented Regression
##########################################################################

#First exclude cleft count data point for year 2008
data1 <- data %>%
  dplyr::select(OFC_EWNI, Births_EWNI, Smok_Ban_EWNI, Time_EWNI) %>%
  mutate(OFC_EWNI = na_if(OFC_EWNI,1177))

data1$incidence_OFC_EWNI <- with(data1, OFC_EWNI/Births_EWNI*10^4)

#Segmented regression model to assess for change in level 
model12 <- glm(OFC_EWNI ~ offset(log(Births_EWNI)) + Smok_Ban_EWNI + Time_EWNI, family=quasipoisson, data1)
summary(model12)
summary(model12)$dispersion
round(ci.lin(model12,Exp=T),3)

#Create new dataframe to improve the graph 
datanew_EWNI <- data.frame(Births_EWNI=mean(data$Births_EWNI),Smok_Ban_EWNI=rep(c(0,1),c(100,90)),
            Time_EWNI= 1:190/10)
pred2 <- predict(model12,type="response",datanew_EWNI)/mean(data$Births_EWNI)*10^4

#Plot segmented regression line (Figure 4)
plot(data1$incidence_OFC_EWNI,type="n",ylim=c(10,20),main="England, Wales and Northern Ireland",xlab="Year",ylab="OFC incidence per 10,000 births",bty="l",xaxt="n")
rect(8,10,19,20,col=grey(0.9),border=F)
points(data1$incidence_OFC_EWNI,cex=0.7)
axis(1,at=0:19*1-0.5,labels=F)
axis(1,at=0:19*1,tick=F,labels=1999:2018)
lines((1:190/10),pred2,lwd=2)

#Figure 4 in colour
lines((1:190/10),pred2,lwd=2, col=2)


#Check the model for autocorrelation 
res5 <- residuals(model12,type="deviance")
plot(res5,ylim=c(-5,10),pch=19,cex=0.7,col=grey(0.6),main="Residuals over time",
     ylab="Deviance residuals",xlab="Date")
abline(h=0,lty=2,lwd=2)
acf(res5)
pacf(res5)
